# Supplementary material for: Use of machine learning-based integration to develop a monocyte differentiation-related signature for improving prognosis in patients with sepsis
Source: Mol Med. 2023 Mar 20;29:37. doi: 10.1186/s10020-023-00634-5 (PMC10029317; doi:10.1186/s10020-023-00634-5)
Supplement: Supplementary file 1 — Additional file 1: Table S1. The baseline information of the samples used in the study. [file 10020_2023_634_MOESM1_ESM.xlsx]

## Sheet: Table S1
Baseline Characteristics
Covariates	Type	GSE65682	GSE69063	GSE57065	GSE28750	GSE95233
group	sepsis	760(94.76%)	57(63.33%)	82(76.64%)	10(33.33%)	102(82.26%)
group	healthy	42(5.24%)	33(36.67%)	25(23.36%)	20(66.67%)	22(17.74%)
age	<=65	458(57.11%)	0(0%)	69(64.49%)	0(0%)	69(55.65%)
age	>65	344(42.89%)	0(0%)	38(35.51%)	0(0%)	55(44.35%)
age	unknow	0(0%)	90(100%)	0(0%)	30(100%)	0(0%)
gender	FEMALE	332(41.4%)	0(0%)	47(43.93%)	0(0%)	47(37.9%)
gender	MALE	470(58.6%)	0(0%)	60(56.07%)	0(0%)	43(34.68%)
gender	unknow	0(0%)	90(100%)	0(0%)	30(100%)	4(3.23%)
